# Supplementary material for: Cuproptosis Depicts Immunophenotype and Predicts Immunotherapy Response in Lung Adenocarcinoma
Source: J Pers Med. 2023 Mar 8;13(3):482. doi: 10.3390/jpm13030482 (PMC10051631; doi:10.3390/jpm13030482)
Supplement: Supplementary file 1 [file jpm-13-00482-s001.zip]

Archive with 4 entries (4 files):
- Figure S1.zip
- Supplementary material IHC.zip
- Supplementary material key packages and algorithms in the manuscript.zip
- Table S1 shRNA.zip
